# Supplementary material for: Sustained Wolbachia-mediated blocking of dengue virus isolates following serial passage in Aedes aegypti cell culture
Source: Virus Evol. 2019 Jun 8;5(1):vez012. doi: 10.1093/ve/vez012 (PMC6555872; doi:10.1093/ve/vez012)
Supplement: vez012_Supplementary_Data [file vez012_supplementary_data.zip]

Archive with 2 entries (2 files):
- Supplementary Figure 1.docx
- Supplementary Table 1.docx
